# Supplementary material for: Identifying Key Predictors and Developing a Machine Learning Model for Nurse Burnout in China
Source: J Nurs Manag. 2026 Jul 13;2026:8179894. doi: 10.1155/jonm/8179894 (PMC13364991; doi:10.1155/jonm/8179894)
Supplement: Supplementary file 1 — Supporting Information This manuscript is accompanied by the following supporting information: File Name: TRIPOD + AI Statement.pdf. Description: This file contains the completed TRIPOD + AI (Transparent Reporting of a multivariable prediction model for Individual Prognosis Or Diagnosis + Artificial Intelligence) checklist, which provides a detailed overview of the reporting items for our clinical prediction model study. [file JONM-2026-8179894-s001.zip]

Archive with 11 entries (11 files):
- AdaBoost_Tuning_Plot.pdf
- Data_Dictionary_and_Coding_Protocol.xlsx
- ElasticNet_Tuning_Plot.pdf
- Final_Cleaned_VIF_Results.csv
- Hyperparameter_Tuning_Summary.xlsx
- KNN_Tuning_Plot.pdf
- LightGBM_Tuning_Plot.pdf
- RandomForest_Tuning_Plot.pdf
- TRIPOD+AI.pdf
- Ultimate_Calibration_Report.csv
- XGBoost_Tuning_Plot.pdf
