# Supplementary material for: Identifying Key Predictors and Developing a Machine Learning Model for Nurse Burnout in China
Source: J Nurs Manag. 2026 Jul 13;2026:8179894. doi: 10.1155/jonm/8179894 (PMC13364991; doi:10.1155/jonm/8179894)
Supplement: Supplementary file 1 — Supporting Information This manuscript is accompanied by the following supporting information: File Name: TRIPOD + AI Statement.pdf. Description: This file contains the completed TRIPOD + AI (Transparent Reporting of a multivariable prediction model for Individual Prognosis Or Diagnosis + Artificial Intelligence) checklist, which provides a detailed overview of the reporting items for our clinical prediction model study. [file JONM-2026-8179894-s001.zip › Data_Dictionary_and_Coding_Protocol.xlsx]

## Sheet: Sheet 1
Variable_Name	Variable_Type	Measurement_Scale	Coding_Protocol_or_Range	Standardization_Method	Mean_for_Scaling	SD_for_Scaling
gender	factor	Categorical (Nominal/Ordinal)	Male | Female	None (Factor)
age_group	factor	Categorical (Nominal/Ordinal)	Youth | Middle-aged | Elderly	None (Factor)
bmi_category	factor	Categorical (Nominal/Ordinal)	Normal | Underweight | Overweight	None (Factor)
maternity_status	factor	Categorical (Nominal/Ordinal)	Childless | Have children	None (Factor)
job_title	factor	Categorical (Nominal/Ordinal)	Nurse | Senior Nurse | Nurse-in-charge | Associate Chief Nurse | Chief Nurse	None (Factor)
work_duration_years	numeric	Continuous (Ratio/Interval)	Min: 0.1, Max: 43	Z-score Standardized (Centered & Scaled)	10.678	11.47
hospital_type	factor	Categorical (Nominal/Ordinal)	Public | Private	None (Factor)
hospital_level	factor	Categorical (Nominal/Ordinal)	Grade 3A | Grade 2A	None (Factor)
department	factor	Categorical (Nominal/Ordinal)	Operating Room | Surgery | Internal Medicine | Emergency | TCM | ICU | Other	None (Factor)
education	factor	Categorical (Nominal/Ordinal)	Secondary | Associate | Bachelor | Master | PhD	None (Factor)
weekly_work_hours	numeric	Continuous (Ratio/Interval)	Min: 24, Max: 64	Z-score Standardized (Centered & Scaled)	43.232	5.936
weekly_night_shift_hours	numeric	Continuous (Ratio/Interval)	Min: 0, Max: 40	Z-score Standardized (Centered & Scaled)	11.197	6.881
marital_status	factor	Categorical (Nominal/Ordinal)	Unmarried | Married | Divorced | Widowed	None (Factor)
diet_regularity	factor	Categorical (Nominal/Ordinal)	Yes | No	None (Factor)
weekly_exercise_frequency	numeric	Continuous (Ratio/Interval)	Min: 0, Max: 7	Z-score Standardized (Centered & Scaled)	1.776	2.039
monthly_income	factor	Categorical (Nominal/Ordinal)	0_2000 | 2000_4000 | 4000_6000 | 6000_8000 | >8000	None (Factor)
daily_patients_managed	factor	Categorical (Nominal/Ordinal)	0_10 | 10_20 | 20_30 | >30	None (Factor)
family_support	factor	Categorical (Nominal/Ordinal)	Supportive | Unsupportive	None (Factor)
medical_reform_feeling	factor	Categorical (Nominal/Ordinal)	Positive | Negative	None (Factor)
patient_conflict	factor	Categorical (Nominal/Ordinal)	No | Yes	None (Factor)
doctor_nurse_relationship	factor	Categorical (Nominal/Ordinal)	Not harmonious | Harmonious	None (Factor)
colleague_relationship	factor	Categorical (Nominal/Ordinal)	Not harmonious | Harmonious	None (Factor)
is_only_child	factor	Categorical (Nominal/Ordinal)	No | Yes	None (Factor)
work_away_from_hometown	factor	Categorical (Nominal/Ordinal)	No | Yes	None (Factor)
monthly_training_frequency	numeric	Continuous (Ratio/Interval)	Min: 0, Max: 5	Z-score Standardized (Centered & Scaled)	2.3	1.015
outcome	factor	Categorical (Nominal/Ordinal)	No | Yes	None (Factor)
