# Supplementary material for: Identifying Key Predictors and Developing a Machine Learning Model for Nurse Burnout in China
Source: J Nurs Manag. 2026 Jul 13;2026:8179894. doi: 10.1155/jonm/8179894 (PMC13364991; doi:10.1155/jonm/8179894)
Supplement: Supplementary file 1 — Supporting Information This manuscript is accompanied by the following supporting information: File Name: TRIPOD + AI Statement.pdf. Description: This file contains the completed TRIPOD + AI (Transparent Reporting of a multivariable prediction model for Individual Prognosis Or Diagnosis + Artificial Intelligence) checklist, which provides a detailed overview of the reporting items for our clinical prediction model study. [file JONM-2026-8179894-s001.zip › Final_Cleaned_VIF_Results.csv]

Variable	GVIF	Df	GVIF_Standardized	Is_Collinear
work_duration_years	2.42882730913843	1	1.55846954065148	Low
weekly_night_shift_hours	1.69188747886755	1	1.30072575082819	Low
family_support	1.17116467684694	1	1.08220362078813	Low
monthly_income	1.7414731452798	4	1.07180208540629	Low
is_only_child	1.12014527549144	1	1.05836915841848	Low
weekly_exercise_frequency	1.07930480711218	1	1.03889595586477	Low
education	1.33775040831026	4	1.03704329169381	Low
doctor_nurse_relationship	1.04787657391148	1	1.0236584263862	Low
daily_patients_managed	1.12069471495967	3	1.01917294725977	Low
colleague_relationship	1.03768952156164	1	1.01867046760061	Low
monthly_training_frequency	1.02336781736671	1	1.01161643786897	Low
hospital_level	1.01108764643329	1	1.00552854083477	Low
