# Supplementary material for: Identifying Key Predictors and Developing a Machine Learning Model for Nurse Burnout in China
Source: J Nurs Manag. 2026 Jul 13;2026:8179894. doi: 10.1155/jonm/8179894 (PMC13364991; doi:10.1155/jonm/8179894)
Supplement: Supplementary file 1 — Supporting Information This manuscript is accompanied by the following supporting information: File Name: TRIPOD + AI Statement.pdf. Description: This file contains the completed TRIPOD + AI (Transparent Reporting of a multivariable prediction model for Individual Prognosis Or Diagnosis + Artificial Intelligence) checklist, which provides a detailed overview of the reporting items for our clinical prediction model study. [file JONM-2026-8179894-s001.zip › Ultimate_Calibration_Report.csv]

Dataset	Model	Brier_Score	HL_P_Value	Spiegelhalter_P_Value	Overall_Status
Train	AdaBoost	0.0904	0.0441	0.0873	Good Fit (Valid)
Train	ElasticNet	0.117	0.3129	0.1355	Good Fit (Valid)
Train	KNN	0.1207	0	0	Poor Fit
Train	LightGBM	0.0501	0	0	Poor Fit
Train	Logistic	0.1172	0.4191	0.332	Good Fit (Valid)
Train	RandomForest	0.0502	0	0	Poor Fit
Train	XGBoost	0.0834	0	0	Poor Fit
Test	AdaBoost	0.1137	0.0776	0.4293	Good Fit (Valid)
Test	ElasticNet	0.1226	0.1024	0.4326	Good Fit (Valid)
Test	KNN	0.1311	0.0002	0.0451	Poor Fit
Test	LightGBM	0.1111	0.3389	0.2727	Good Fit (Valid)
Test	Logistic	0.1225	0.1854	0.5881	Good Fit (Valid)
Test	RandomForest	0.1052	0.3505	0.1735	Good Fit (Valid)
Test	XGBoost	0.1123	0.2927	0.9612	Good Fit (Valid)
